# Supplementary material for: The red flags of ulnar neuropathy in leprosy
Source: PLoS One. 2021 Nov 19;16(11):e0259804. doi: 10.1371/journal.pone.0259804 (PMC8604365; doi:10.1371/journal.pone.0259804)
Supplement: S1 File — (XLSX) [file pone.0259804.s001.xlsx]

## Sheet: Plan1
Supplementary material from Leprosy patients
Case	Gender	Reaction	Clinical Form	Treatment	Age (years)	Motor Conduction	Sensory conduction	Paresthesia	Nerve enlargement	Nerve Pain	Sensory Impairment	Motor Impairment
1	M	RR+N	BT	PB	34	Abnormal	Abnormal	Y	Y	N	Y	Y
2	M	N	BL	MB	29	Abnormal	Abnormal	Y	Y	N	Y	Y
3	M	ENL/EM	LL	MB	26	Abnormal	Abnormal	Y	Y	N	Y	Y
4	M	N	I	PB	47	Abnormal	Abnormal	Y	Y	N	Y	Y
5	M	RR+N	BT	PB	56	Abnormal	Abnormal	N	N	N	N	N
6	M	Neuritis	PN	PB	73	Abnormal	Abnormal	Y	Y	N	Y	N
7	M	N	LL	MB	24	Normal	Abnormal	Y	Y	Y	Y	N
8	M	N	LL	MB	34	Normal	Abnormal	Y	N	N	Y	N
9	M	N	LL	MB	20	Abnormal	Abnormal	Y	N	N	Y	Y
10	M	N	PN	PB	24	Abnormal	Abnormal	Y	Y	N	N	Y
11	F	RR+N	BT	PB	58	Abnormal	Abnormal	Y	Y	Y	Y	N
12	F	N	BT	PB	67	Abnormal	Abnormal	Y	Y	Y	Y	Y
13	M	RR	BL	MB	65	Abnormal	Abnormal	Y	N	N	Y	N
14	M	N	LL	MB	71	Abnormal	Abnormal	Y	N	N	Y	N
15	M	RR+N	LL	MB	31	Abnormal	Abnormal	Y	Y	Y	Y	Y
16	F	ENL/EM	LL	MB	40	Abnormal	Abnormal	Y	N	Y	Y	N
17	F	RR	I	PB	82	Abnormal	Abnormal	N	N	N	N	N
18	M	N	BL	MB	56	Abnormal	Abnormal	Y	Y	N	Y	Y
19	F	N	BT	PB	64	Abnormal	Normal	Y	Y	N	Y	Y
20	M	RR+N	BT	PB	72	Abnormal	Abnormal	N	N	N	N	N
21	M	N	BT	PB	50	Abnormal	Abnormal	N	N	N	Y	N
22	F	N	TT	PB	52	Abnormal	Normal	Y	Y	N	Y	Y
23	M	N	I	PB	15	Abnormal	Abnormal	N	N	N	Y	N
24	F	RR	BT	PB	61	Abnormal	Abnormal	Y	N	N	Y	N
25	F	RR	BT	PB	45	Abnormal	Abnormal	Y	Y	Y	Y	Y
26	F	RR	BB	MB	90	Abnormal	Abnormal	N	N	N	N	N
27	F	N	I	PB	51	Abnormal	Abnormal	N	Y	N	Y	N
28	M	ENL/EM	LL	MB	56	Abnormal	Abnormal	N	N	N	Y	N
29	M	N	LL	MB	29	Abnormal	Abnormal	Y	N	N	Y	N
30	M	N	BB	MB	55	Abnormal	Abnormal	Y	N	N	Y	N
31	M	N	BT	PB	31	Normal	Abnormal	N	N	N	Y	N
32	F	N	I	PB	38	Abnormal	Abnormal	N	Y	N	Y	Y
33	M	N	BT	PB	44	Abnormal	Abnormal	Y	Y	N	Y	Y
34	F	N	I	PB	30	Abnormal	Abnormal	N	N	Y	Y	Y
35	M	Neuritis	BL	MB	27	Abnormal	Abnormal	Y	N	N	Y	N
36	M	RR+N	BB	MB	31	Abnormal	Abnormal	Y	N	Y	Y	Y
37	M	RR	BB	MB	49	Abnormal	Abnormal	Y	Y	Y	Y	Y
38	M	ENL/EM	LL	MB	58	Abnormal	Abnormal	Y	N	N	Y	Y
39	F	ENL/EM	BL	MB	70	Abnormal	Abnormal	N	Y	Y	Y	Y
40	F	RR	ND	PB	55	Abnormal	Abnormal	Y	N	N	Y	N
41	M	Neuritis	PN	PB	47	Abnormal	Abnormal	Y	N	N	Y	Y
42	M	N	PN	PB	57	Abnormal	Abnormal	Y	N	N	Y	N
43	M	N	PN	PB	29	Abnormal	Abnormal	Y	Y	N	Y	Y
44	F	N	LL	MB	67	Abnormal	Abnormal	Y	N	N	Y	N
45	M	N	LL	MB	61	Abnormal	Abnormal	N	Y	Y	Y	Y
46	M	RR	BB	MB	28	Abnormal	Abnormal	Y	Y	Y	Y	Y
47	F	Neuritis	BT	PB	25	Abnormal	Abnormal	Y	Y	Y	Y	Y
48	F	N	I	MB	31	Abnormal	Abnormal	Y	Y	N	Y	Y
49	M	RR	BT	PB	24	Abnormal	Abnormal	Y	Y	Y	Y	N
50	M	N	BT	PB	39	Normal	Abnormal	Y	Y	Y	Y	Y
51	M	N	PN	PB	52	Abnormal	Abnormal	N	Y	N	Y	Y
52	M	RR+N	ND	PB	31	Abnormal	Abnormal	Y	Y	Y	Y	Y
53	M	N	PN	MB	71	Abnormal	Abnormal	Y	Y	Y	Y	Y
54	M	Neuritis	BL	MB	35	Abnormal	Abnormal	Y	Y	Y	Y	Y
55	M	Neuritis	BB	MB	28	Abnormal	Abnormal	Y	Y	Y	Y	Y
56	M	Neuritis	BL	MB	62	Abnormal	Abnormal	Y	Y	N	Y	Y
57	M	Neuritis	PN	PB	44	Abnormal	Abnormal	N	N	Y	Y	N
58	M	RR+N	ND	MB	58	Abnormal	Abnormal	Y	Y	N	Y	N
59	F	N	PN	PB	52	Abnormal	Abnormal	Y	Y	N	Y	N
60	M	Neuritis	LL	MB	27	Abnormal	Abnormal	Y	Y	Y	Y	Y
61	M	Neuritis	BT	PB	52	Abnormal	Abnormal	Y	Y	Y	Y	Y
62	F	N	LL	MB	65	Abnormal	Abnormal	Y	Y	N	Y	N
63	M	N	LL	MB	32	Abnormal	Abnormal	Y	Y	Y	Y	Y
64	F	N	PN	PB	55	Abnormal	Abnormal	Y	N	N	Y	N
65	M	N	BL	MB	54	Abnormal	Abnormal	Y	Y	N	Y	N
66	M	N	BT	PB	53	Abnormal	Abnormal	Y	Y	N	Y	N
67	F	RR	BT	PB	74	Abnormal	Abnormal	N	Y	N	Y	Y
68	M	Neuritis	LL	MB	61	Abnormal	Abnormal	N	N	N	Y	N
69	M	N	BL	MB	54	Abnormal	Abnormal	Y	Y	N	Y	N
70	F	N	BB	MB	57	Normal	Abnormal	Y	N	Y	Y	N
71	M	N	BL	MB	12	Abnormal	Abnormal	N	Y	Y	Y	Y
72	M	N	PN	PB	70	Abnormal	Abnormal	Y	Y	Y	Y	Y
73	F	RR	ND	MB	58	Abnormal	Abnormal	Y	Y	N	Y	Y
74	M	RR+N	BT	PB	25	Abnormal	Abnormal	Y	Y	N	Y	Y
75	M	N	LL	MB	47	Abnormal	Abnormal	Y	Y	N	Y	Y
76	M	RR+N	BT	PB	72	Abnormal	Abnormal	Y	N	Y	Y	Y
77	M	Neuritis	PN	PB	42	Abnormal	Abnormal	Y	N	Y	Y	Y
78	M	N	BL	MB	47	Abnormal	Abnormal	Y	Y	N	Y	Y
79	M	N	PN	PB	71	Abnormal	Abnormal	Y	N	N	Y	N
80	F	N	BB	MB	40	Abnormal	Abnormal	Y	Y	N	Y	Y
81	M	N	ND	MB	56	Abnormal	Normal	N	N	N	Y	N
82	F	N	I	PB	32	Abnormal	Abnormal	Y	Y	Y	N	N
83	M	N	ND	MB	44	Abnormal	Abnormal	N	N	Y	Y	N
84	M	N	BT	PB	52	Abnormal	Abnormal	Y	N	N	N	N
85	M	N	PN	PB	54	Abnormal	Abnormal	Y	Y	Y	Y	Y
86	F	N	I	PB	35	Normal	Abnormal	N	N	N	N	N
87	F	N	PN	PB	48	Abnormal	Abnormal	Y	Y	Y	Y	Y
88	M	N	PN	PB	75	Abnormal	Abnormal	Y	N	Y	N	N
89	M	N	BT	PB	49	Abnormal	Abnormal	N	Y	Y	Y	Y
90	F	Neuritis	PN	PB	53	Abnormal	Abnormal	N	N	N	N	N
91	M	N	LL	MB	62	Abnormal	Abnormal	N	Y	N	Y	Y
92	M	N	PN	PB	60	Abnormal	Abnormal	N	N	N	N	N
93	M	N	PN	PB	75	Abnormal	Abnormal	N	N	N	N	Y
M=Male; F=Female; PB=Paucibacillary; MB=Multibacillary; LL= Lepromatous; BL=Borderline lepromatous; BB=Borderline borderline; BT=Borderline tuberculoid, TT= Tuberculoid, I= Indeterminate, PN= Pure Neural, ND=Not Done; RR= Reversal Reaction; ENL/EM=, erythema nodosum leprosum/erythema multiform; RR+N=Reversal Reaction+Neuritis; MM= Mononeuropathy multiplex; M= Mononeuropathy; PNP= Polyneuropathy; …
