# Supplementary material for: The red flags of ulnar neuropathy in leprosy
Source: PLoS One. 2021 Nov 19;16(11):e0259804. doi: 10.1371/journal.pone.0259804 (PMC8604365; doi:10.1371/journal.pone.0259804)
Supplement: S2 File — (XLSX) [file pone.0259804.s002.xlsx]

## Sheet: Plan1
Supplementary material non leprosy patients
Case	Gender	Age (years)	Condução motora	Condução sensitiva		Paresthesia	Nerve enlargement	Nerve pain	Sensory impairment	Muscle weakness
1	M	59	Abnormal	Abnormal		Y	N	N	Y	Y
2	M	65	Abnormal	Abnormal		N	Y	Y	Y	N
3	F	47	Abnormal	Abnormal		Y	Y	Y	Y	Y
4	M	42	Abnormal	Normal		Y	N	Y	Y	N
5	M	57	Abnormal	Abnormal		N	Y	Y	N	Y
6	M	24	Abnormal	Abnormal		Y	Y	N	Y	Y
7	F	50	Abnormal	Abnormal		Y	N	N	N	N
8	M	18	Abnormal	Normal		Y	N	N	N	Y
9	F	42	Abnormal	Abnormal		Y	Y	N	N	Y
10	M	46	Abnormal	Abnormal		Y	Y	N	N	N
11	F	62	Abnormal	Normal		Y	N	N	Y	N
12	F	72	Abnormal	Abnormal		Y	N	N	Y	Y
13	F	40	Abnormal	Abnormal		Y	N	N	Y	Y
14	M	45	Abnormal	Abnormal		Y	N	N	Y	Y
15	F	26	Abnormal	Normal		Y	Y	N	N	N
16	F	55	Abnormal	Abnormal		N	N	Y	Y	Y
17	F	47	Abnormal	Abnormal		Y	N	N	Y	N
18	M	33	Abnormal	Abnormal		Y	N	N	N	N
19	F	55	Abnormal	Normal		N	N	N	N	Y
20	F	51	Abnormal	Abnormal		N	Y	N	Y	Y
21	M	64	Abnormal	Abnormal		N	N	N	Y	N
22	M	47	Abnormal	Abnormal		Y	Y	Y	Y	Y
23	F	69	Abnormal	Normal		N	N	N	Y	Y
24	F	43	Abnormal	Abnormal		Y	N	N	Y	N
25	F	48	Abnormal	Abnormal		Y	Y	N	Y	Y
26	M	44	Abnormal	Abnormal		Y	N	N	Y	Y
27	M	59	Abnormal	Abnormal		N	N	N	Y	Y
28	M	65	Abnormal	Abnormal		N	N	N	N	Y
29	F	78	Abnormal	Abnormal		N	N	N	Y	Y
30	F	77	Abnormal	Abnormal		Y	N	Y	Y	Y
31	M	27	Abnormal	normal		Y	N	N	N	N
32	M	31	Abnormal	Abnormal		Y	N	N	Y	N
33	M	33	Abnormal	Abnormal		Y	N	N	N	Y
34	F	34	Abnormal	Abnormal		Y	N	N	N	N
35	M	71	Abnormal	Abnormal		Y	N	Y	N	Y
36	F	49	Abnormal	Abnormal		Y	N	N	Y	N
M=Male; F=Female; MM= Mononeuropathy multiplex; M= Mononeuropathy; PNP= Polyneuropathy; Y= Yes; N=No
